# Supplementary material for: Tunable TiZrMoC Coatings: A Comprehensive Study of Microstructure, Mechanical Properties, and Wear Resistance
Source: Nanomaterials (Basel). 2024 Dec 11;14(24):1986. doi: 10.3390/nano14241986 (PMC11728635; doi:10.3390/nano14241986)
Supplement: Supplementary file 1 [file nanomaterials-14-01986-s001.zip]

Archive with 1 entries (1 files):
- nanomaterials-3335234-supplementary.pdf
